# Supplementary material for: Extracellular vesicle‐packaged ILK from mesothelial cells promotes fibroblast activation in peritoneal fibrosis
Source: J Extracell Vesicles. 2023 Jun 26;12(7):12334. doi: 10.1002/jev2.12334 (PMC10291285; doi:10.1002/jev2.12334)
Supplement: Supplementary file 2 — Supporting Information [file JEV2-12-12334-s002.xlsx]

## Sheet: Table S1
Table S1. RT-qPCR primer sequences.
Gene	Forward primer	Reverse primer
TSG101	CCTGCTGGGATATTAGCTCCA	CAGCGGTAGGTGTCGAAGC
CD9	TCCACTATGCGTTGAACTGCT	GGTTTCGAGTACGTCCTTCTTG
CD81	GCGCCCAACACCTTCTATGTA	CCAGGAAGCCAACGAACATCA
PDCD6IP	ATGGCGACATTCATCTCGGTG	CGCTTGGGTAAGTCTGCTGG
FLOT1	GCCCTGCATCCAACAGATCC	AATGCCAGTGACTGAGATGGG
HSPA4	GCATCGAGACTATCGCTAATGAG	CCAATGTCGTGTCAAATGCAG
RAB35	TACTGTTGCGTTTTGCAGACA	CCCCGATAATACGTGGAGGTG
RAB7	GTGTTGCTGAAGGTTATCATCCT	GCTCCTATTGTGGCTTTGTACTG
RAB27A	GCTTTGGGAGACTCTGGTGTA	TCAATGCCCACTGTTGTGATAAA
RAB5A	CAAGGCCGACCTAGCAAATAA	GATGTTTTAGCGGATGTCTCCAT
RAB9A	AGGGACAACGGCGACTATC	TCTGACCTATCCTCGGTAGCA
Fibronectin	AGCGGACCTACCTAGGCAAT	TCACCCACTCGGTAAGTGTTC
COL1A1	CCCCAGCCACAAAGAGTCTA	CTGTACGCAGGTGATTGGTG
α-SMA	TATCAGGGGGCACCACTATG	GCTGGAAGGTGGACAGAGAG
β-actin	CTGAAGTACCCCATCGAGCA	AGGATGCCTCTCTTGCTCTG

## Sheet: Table S2
Table S2. Demographic information of human samples for peritoneal lavage fluid and PD effluent-derived EVs isolation.
First cohort for Proteomics Related to Fig.1	Sample Name	Sex	Age (year)	Dialysis Time (month)	4h D/P Cre
	PLF-1	Female	44	0	\
	PLF-2	Female	32	0	\
	PLF-3	Male	46	0	\
	PLF-4	Male	31	0	\
	SPD-1	Female	38	12	0.72
	SPD-2	Female	25	6	0.59
	SPD-3	Male	41	10	0.65
	SPD-4	Female	39	4	0.72
	SPD-5	Male	25	3	0.69
	SPD-6	Male	24	6	0.76
	SPD-7	Female	28	3	0.6
	LPD-1	Male	38	132	0.79
	LPD-2	Male	36	55	0.67
	LPD-3	Female	32	96	0.68
	LPD-4	Female	62	62	0.68
	LPD-5	Male	30	49	0.56
	LPD-6	Female	30	48	0.76
	LPD-7	Male	67	50	0.66
Second cohort for Validations Related to Fig.8	Sample Name	Sex	Age (year)	Dialysis Time (month)	4h D/P Cre
	PLF-1	Female	64	0	\
	PLF-2	Female	36	0	\
	PLF-3	Male	58	0	\
	PLF-4	Female	51	0	\
	PLF-5	Female	44	0	\
	PLF-6	Male	31	0	\
	PLF-7	Female	45	0	\
	PLF-8	Female	32	0	\
	PLF-9	Female	58	0	\
	SPD-1	Male	40	6	0.43
	SPD-2	Female	58	4	0.62
	SPD-3	Male	63	6	0.74
	SPD-4	Female	23	12	0.67
	SPD-5	Female	48	3	\
	SPD-6	Female	57	7	\
	SPD-7	Female	22	8	0.52
	SPD-8	Female	55	12	0.64
	SPD-9	Female	42	10	\
	SPD-10	Male	38	11	0.66
	SPD-11	Female	46	12	0.76
	SPD-12	Male	42	10	0.65
	SPD-13	Male	51	6	0.74
	SPD-14	Male	57	12	\
	SPD-15	Male	39	2	0.67
	SPD-16	Female	50	3	0.68
	SPD-17	Female	27	9	\
	SPD-18	Female	42	12	0.6
	SPD-19	Female	29	11	0.7
	SPD-20	Male	50	3	\
	SPD-21	Female	42	12	0.65
	SPD-22	Male	49	11	0.7
	LPD-1	Female	42	50	0.68
	LPD-2	Female	58	49	\
	LPD-3	Male	51	51	0.71
	LPD-4	Female	63	78	0.67
	LPD-5	Male	49	68	\
	LPD-6	Male	69	55	0.66
	LPD-7	Male	42	122	0.45
	LPD-8	Female	35	110	0.65
	LPD-9	Female	51	61	0.6
	LPD-10	Male	39	146	0.78
	LPD-11	Male	53	48	0.58
	LPD-12	Male	36	84	\
	LPD-13	Female	59	50	0.68
	LPD-14	Female	63	86	0.72
	LPD-15	Male	24	50	0.73
	LPD-16	Male	63	73	0.66
	LPD-17	Male	59	136	0.74
	LPD-18	Female	58	80	0.65
	LPD-19	Female	75	61	0.7
	LPD-20	Female	65	74	\
	LPD-21	Male	66	60	0.55
	LPD-22	Female	47	88	0.79
	LPD-23	Male	59	66	0.54
	LPD-24	Male	56	60	\
	LPD-25	Female	48	134	0.81
	LPD-26	Male	43	49	0.73
	LPD-27	Male	58	137	0.71
	LPD-28	Male	48	135	0.74
	LPD-29	Female	35	49	0.72
	LPD-30	Male	69	85	0.65
	LPD-31	Female	48	60	0.54
	LPD-32	Female	54	62	0.61
	LPD-33	Male	64	52	0.62
